# Supplementary material for: Characteristics and potential functional effects of long insertions in Asian butternuts
Source: BMC Genomics. 2022 Oct 28;23:732. doi: 10.1186/s12864-022-08961-3 (PMC9617325; doi:10.1186/s12864-022-08961-3)
Supplement: Supplementary file 2 — Additional file 2: Table S1: Reads for each individual. Table S2 Assembled contigs. Table S3 Genes influenced by unique putative long insertions in each species. [file 12864_2022_8961_MOESM2_ESM.xlsx]

## Sheet: Table S1
Table S1 Reads for each individual
Individuals	Species	Paired reads	Unaligned paired reads	Unaligned unpaired reads
Jai-Amori	Juglans ailantifolia	172864975	3099452	249627
Jai-GQG24	Juglans ailantifolia	144193578	3791064	209312
Jai-Japanl9	Juglans ailantifolia	166116579	1884014	296077
Jai-KurC	Juglans ailantifolia	177225506	1421084	284234
Jai-MGW	Juglans ailantifolia	165021108	5484646	252910
Jai-MZ21	Juglans ailantifolia	139951906	10983656	293290
Jai-Niigata	Juglans ailantifolia	175994526	22539312	479521
Jai-QM2	Juglans ailantifolia	153596988	1721538	189598
Jai-QM4	Juglans ailantifolia	141949277	1410356	263590
Jai-Urawa	Juglans ailantifolia	214497398	1451928	286799
Jai-XT3	Juglans ailantifolia	145012305	2648302	250287
Jai-ADM1	Juglans ailantifolia	159477550	13197778	373283
Jai-GQG1	Juglans ailantifolia	152201289	4772684	269931
Jai-MZ12	Juglans ailantifolia	186754439	48755880	475913
Jai-QM1	Juglans ailantifolia	132804285	9002314	265144
Jai-XT1	Juglans ailantifolia	183981749	24181318	401211
Jai-XT2	Juglans ailantifolia	141255805	8135852	237817
Jai-XZY7	Juglans ailantifolia	174640688	5999160	653716
Jai-ZBS	Juglans ailantifolia	172317112	7616418	364272
Jmad-AS4	Juglans mandshurica	134978912	1269204	228748
Jmad-AT12	Juglans mandshurica	104253193	3724060	265256
Jmad-DB22	Juglans mandshurica	171749844	938948	228797
Jmad-DD14	Juglans mandshurica	205522386	2279620	254347
Jmad-DD16b	Juglans mandshurica	136284078	3007976	154177
Jmad-ED18	Juglans mandshurica	120946734	8067176	211476
Jmad-FS18	Juglans mandshurica	138997079	22387444	257239
Jmad-HL	Juglans mandshurica	189372510	3852274	283999
Jmad-HL28	Juglans mandshurica	157874655	4020588	158131
Jmad-JA26	Juglans mandshurica	161256673	9755014	319513
Jmad-JLW13	Juglans mandshurica	134851165	34404254	265976
Jmad-JLW14	Juglans mandshurica	148052531	3203708	245738
Jmad-MZS1b	Juglans mandshurica	118413431	2209916	120822
Jmad-MZS2	Juglans mandshurica	185396422	1199140	227925
Jmad-NA16	Juglans mandshurica	145088786	5194428	225027
Jmad-Seo7	Juglans mandshurica	178334293	690044	217212
Jmad-SP03	Juglans mandshurica	140447836	4010242	273861
Jmad-TL21	Juglans mandshurica	94428919	1225146	210168
Jmad-XYS5	Juglans mandshurica	197359108	7833006	322004
Jmad-ZH15	Juglans mandshurica	192412757	7585054	358131
Jcat-DJY15	Juglans cathayensis	183989147	5532480	243865
Jcat-DZ38	Juglans cathayensis	152875083	20820952	335117
Jcat-EMS19	Juglans cathayensis	126839450	1696566	250555
Jcat-FNS26	Juglans cathayensis	141808445	1165582	349830
Jcat-FNS8	Juglans cathayensis	142865483	1346998	299313
Jcat-Hlo32	Juglans cathayensis	174992894	3029614	214698
Jcat-HPS46	Juglans cathayensis	125472894	2353402	301968
Jcat-JFS18	Juglans cathayensis	123917785	3254546	220105
Jcat-LQ4	Juglans cathayensis	126302945	4447000	216213
Jcat-SM11	Juglans cathayensis	162279030	1209312	270405
Jcat-SNJ9	Juglans cathayensis	124844546	5965456	197148
Jcat-TM8	Juglans cathayensis	130425608	683126	256662
Jcat-TS5	Juglans cathayensis	148786862	10428888	282324
Jcat-TW219	Juglans cathayensis	155618813	1165524	307050
Jcat-TW29	Juglans cathayensis	154365438	8817650	348800
Jcat-WYS5	Juglans cathayensis	175754941	14255222	339512
Jcat-XF2	Juglans cathayensis	191485422	6207266	360562
Jcat-ZJJ26	Juglans cathayensis	192616133	1695622	297180
Jcat-ZY1	Juglans cathayensis	169090873	5784954	358593
Jcat-ZYS15	Juglans cathayensis	121891864	6872488	246935
Jcat-MWZ9	Juglans cathayensis	152247888	1685862	244544
Jmad-CF2	Admixed	136942294	1730592	228940
Jmad-DLH28	Admixed	127854208	772428	216714
Jmad-WLS4	Admixed	129697839	1069280	211063
Jmad-DLS	Admixed	138125571	1314174	314949
Jmad-CF13	Admixed	172104526	1398972	441714
Jmad-DLH23	Admixed	184736910	2024680	366302
Jmad-WLS14	Admixed	156901379	7528400	291125
Jmad-YJP14	Admixed	153718228	4687674	331340
Jmad-YJP2	Admixed	168551222	15011028	397021
Jmad-WLG30	Admixed	154686801	2880722	244751
Jmad-ZM7	Admixed	120479335	565160	227443
Jmad-BSS	Admixed	140059305	12253522	304604
Jmad-SFL	Admixed	143905147	1382718	244526
Jmad-TL6	Admixed	145902906	2290132	403272
Jmad-BSS1	Admixed	156696207	37442436	408276
Jmad-SFL6	Admixed	124078726	1948140	287157
Jmad-TL29	Admixed	165184326	1803414	567062
Jmad-ZM27	Admixed	184354861	1568804	519840
Jmad-ZM30	Admixed	153251130	1121430	403270
Jmad-WLG26	Admixed	160028061	64987708	309474
Total		12351608901	577153922	23585301

## Sheet: Table S2
Table S2 Assembled contigs
Individuals	Species	Assembled contigs	Contigs longer than 1,000 bp	Retained contigs
Jai-Amori	Juglans ailantifolia	5810	381	166
Jai-GQG24	Juglans ailantifolia	3958	409	212
Jai-Japanl9	Juglans ailantifolia	2460	389	196
Jai-KurC	Juglans ailantifolia	2091	329	179
Jai-MGW	Juglans ailantifolia	9534	404	184
Jai-MZ21	Juglans ailantifolia	40702	8408	5109
Jai-Niigata	Juglans ailantifolia	28239	3598	403
Jai-QM2	Juglans ailantifolia	2548	332	189
Jai-QM4	Juglans ailantifolia	2529	433	216
Jai-Urawa	Juglans ailantifolia	2528	315	182
Jai-XT3	Juglans ailantifolia	8012	1066	260
Jai-ADM1	Juglans ailantifolia	63644	15837	5942
Jai-GQG1	Juglans ailantifolia	20690	2292	306
Jai-MZ12	Juglans ailantifolia	218118	50199	10575
Jai-QM1	Juglans ailantifolia	23541	2784	347
Jai-XT1	Juglans ailantifolia	126596	14035	6376
Jai-XT2	Juglans ailantifolia	20567	673	355
Jai-XZY7	Juglans ailantifolia	11411	1700	340
Jai-ZBS	Juglans ailantifolia	19160	1193	361
Jmad-AS4	Juglans mandshurica	2037	383	197
Jmad-AT12	Juglans mandshurica	8919	2886	242
Jmad-DB22	Juglans mandshurica	1624	259	159
Jmad-DD14	Juglans mandshurica	5287	1531	159
Jmad-DD16b	Juglans mandshurica	10530	586	191
Jmad-ED18	Juglans mandshurica	25587	3012	355
Jmad-FS18	Juglans mandshurica	126664	20686	12358
Jmad-HL	Juglans mandshurica	6324	517	177
Jmad-HL28	Juglans mandshurica	9943	1696	229
Jmad-JA26	Juglans mandshurica	41051	5159	665
Jmad-JLW13	Juglans mandshurica	128844	22831	1575
Jmad-JLW14	Juglans mandshurica	9802	1227	237
Jmad-MZS1b	Juglans mandshurica	10735	798	592
Jmad-MZS2	Juglans mandshurica	1409	226	132
Jmad-NA16	Juglans mandshurica	6711	2514	330
Jmad-Seo7	Juglans mandshurica	1648	254	141
Jmad-SP03	Juglans mandshurica	24990	2308	1209
Jmad-TL21	Juglans mandshurica	2095	266	133
Jmad-XYS5	Juglans mandshurica	23106	3915	410
Jmad-ZH15	Juglans mandshurica	32085	5422	246
Jcat-DJY15	Juglans cathayensis	14167	2412	171
Jcat-DZ38	Juglans cathayensis	121635	12760	8791
Jcat-EMS19	Juglans cathayensis	2660	455	240
Jcat-FNS26	Juglans cathayensis	2475	447	250
Jcat-FNS8	Juglans cathayensis	2440	338	204
Jcat-Hlo32	Juglans cathayensis	2920	258	161
Jcat-HPS46	Juglans cathayensis	7251	2089	217
Jcat-JFS18	Juglans cathayensis	4157	568	290
Jcat-LQ4	Juglans cathayensis	13546	1899	315
Jcat-SM11	Juglans cathayensis	5997	739	213
Jcat-SNJ9	Juglans cathayensis	27597	5051	3605
Jcat-TM8	Juglans cathayensis	2349	447	241
Jcat-TS5	Juglans cathayensis	46979	1646	800
Jcat-TW219	Juglans cathayensis	2470	463	241
Jcat-TW29	Juglans cathayensis	15708	1031	271
Jcat-WYS5	Juglans cathayensis	68087	4303	2942
Jcat-XF2	Juglans cathayensis	45041	4471	1944
Jcat-ZJJ26	Juglans cathayensis	2747	350	181
Jcat-ZY1	Juglans cathayensis	20005	3036	305
Jcat-ZYS15	Juglans cathayensis	7775	734	338
Jcat-MWZ9	Juglans cathayensis	3453	345	207
Jmad-CF2	Admixed	3165	390	195
Jmad-DLH28	Admixed	2174	389	210
Jmad-WLS4	Admixed	2440	386	204
Jmad-DLS	Admixed	3585	524	339
Jmad-CF13	Admixed	2108	478	248
Jmad-DLH23	Admixed	2488	491	252
Jmad-WLS14	Admixed	18496	2153	1054
Jmad-YJP14	Admixed	13280	2322	1592
Jmad-YJP2	Admixed	42718	14400	7487
Jmad-WLG30	Admixed	3981	479	258
Jmad-ZM7	Admixed	2192	394	219
Jmad-BSS	Admixed	46633	6662	459
Jmad-SFL	Admixed	4034	562	324
Jmad-TL6	Admixed	2126	368	222
Jmad-BSS1	Admixed	214764	40670	13185
Jmad-SFL6	Admixed	6294	481	286
Jmad-TL29	Admixed	2278	465	240
Jmad-ZM27	Admixed	2271	505	252
Jmad-ZM30	Admixed	2243	492	249
Jmad-WLG26	Admixed	238193	53966	8719
Total		2126451	351672	109556

## Sheet: Table S3
Table S3 Genes influenced by unique putative long insertions in each species
Species	Location of unqiue putative long insertions	Genes	GO annotation
Juglans ailantifolia	Gene body	JMA015955.1	NA
		JMA016763.1	GO:0016592,GO:0001104
		JMA024564.1	GO:0005829,GO:0005634,GO:0030915,GO:0048826,GO:0006281,GO:0009908,GO:0051781,GO:0006355,GO:0071139,GO:0010091
	Upstream of gene	JMA018395.1	NA
		JMA020438.1	NA
		JMA003290.1	GO:0016021,GO:0005524,GO:0030246,GO:0004674
		JMA000431.1	NA
		JMA003957.1	GO:0000166,GO:0003723,GO:0003968,GO:0031047
		JMA026106.1	GO:0005634,GO:0003677,GO:0009734,GO:0006355,GO:0006351
	Gene annotated	JMA034345.1	NA
		JMA027074.1	NA
Juglans mandshurica	Gene body	JMA026712.1	GO:0031011,GO:0006281,GO:0006355
		JMA009133.1	GO:0005524,GO:0006457,GO:0006950
		JMA010854.1	GO:0005634,GO:0003677
	Upstream of gene	JMA009156.1	GO:0016021,GO:0005886,GO:0016603,GO:0017186
		JMA010785.1	NA
	Gene annotated	JMA011266.1	NA
		JMA006233.1	NA
		JMA000790.1	GO:0003676
		JMA021635.1	GO:0016021
		JMA015499.1	GO:0003676,GO:0015074
Juglans cathayensis	Gene body	JMA024738.1	GO:0004721
		JMA019315.1	GO:0005886
		JMA023737.1	GO:0005524,GO:0004674
	Upstream of gene	JMA033027.1	NA
		JMA007445.1	NA
		JMA006022.1	GO:0016021
		JMA032669.1	GO:0005524,GO:0004672
		JMA001495.1	GO:0016021,GO:0008374,GO:0006629
	Gene annotated	JMA027081.1	GO:0003676,GO:0015074
Admixed	Gene body	JMA015159.1	GO:0016021
		JMA029977.1	NA
		JMA003816.1	GO:0005829,GO:0046872,GO:0004610,GO:0005975,GO:0006048
	Upstream of gene	JMA027094.1	GO:0016021,GO:0005743,GO:0070469,GO:0005507,GO:0004129,GO:0022900
		JMA015029.1	GO:0005840,GO:0003723,GO:0003735,GO:0006412
		JMA025266.1	GO:0009507,GO:0008703,GO:0008835,GO:0050661,GO:0008270,GO:0009658,GO:0046443,GO:0009644,GO:0009231
		JMA003865.1	NA
		JMA002495.1	GO:0005887,GO:0005249,GO:0042391
	Gene annotated	JMA020819.1	NA
		JMA002001.1	NA
		JMA024345.1	NA
		JMA012096.1	GO:0003676,GO:0008270
		JMA017750.1	GO:0048046,GO:0005618,GO:0004553,GO:0016762,GO:0042546,GO:0071555,GO:0010411
